# Supplementary material for: Mesenchymal stromal cells modulate neutrophil phenotype via paracrine signals
Source: Stem Cell Res Ther. 2025 Oct 21;16:574. doi: 10.1186/s13287-025-04684-w (PMC12539047; doi:10.1186/s13287-025-04684-w)
Supplement: Supplementary file 1 — Supplementary Material 1. [file 13287_2025_4684_MOESM1_ESM.xlsx]

## Sheet: List of supplementary tables
Table S1	Primer sequences for qRT-PCR
Table S2	Gene sets enriched in cardiac neutrophils
Table S3	Gene sets enriched in blood neutrophils

## Sheet: Table S1
Primers for qRT-PCR
Gene	Forward primer	Reverse primer
h-GAPDH	AAGGACTCATGACCACAGTCCAT	CCATCACGCCACAGTTTCC
h-RPL13a	GCCATCGTGGCTAAACAGGTA	GTTGGTGTTCATCCGCTTGC
h-RPS18	CATTAAGGGTGTGGGCCGAA	TGGGATCTTGTACTGGCGTG
h-ACTB	CACAGAGCCTCGCCTTTGC	ATATCATCATCCATGGTGAGCTGG
h-TNF	GAGGCCAAGCCCTGGTATG	CGGGCCGATTGATCTGAGC
h-CCL2	CAGCCAGATGCAATCAATGCC	TGGAATCCTGAACCCACTTCT
h-IL1B	AGCTACGAATCTGCGACCAC	CGCTATCCCATGTGTTGAAGAA
h-MRC1	CTACAAGGGATCGGGTTTATGGA	TTGGCATTGCCTAGTAGCGTA
h-CCL22	CGCGTGGTGAAACACTTCTA	AATCATCTTCACCCAGGGCAC
h-IL10	ACCTGCCTAACATGCTTCGAGA	TTGGCAACCCAGGTAACCCTT
h-FPR1	CTTTGTCGCAGCAGCCTTTT	GCACTTGTCACATCCACTGC
h-TERT	AAACCTTCCTCAGCTATGCCC	GGAGGCTGTTCACCTGCAAA
h-IL1RN	GACCTTCTATCTGAGGAACAACCA	GTCCTTGCAAGTATCCAGCAACT
h/m-IRF7	AGGGTGTGTCTTCCCTGGATA	CCATAAGGAAGCACTCGATGTC
h/m-CCL5	CCAGCAGTCGTCTTTGTCAC	CTCTGGGTTGGCACACACTT
h/m-SOCS3	AAGCTGGTGTACCACTACATGC	CGGTCTTCCGACAGAGATGC
h/m-TGM2	CGTGACCAACTACAACTCGG	CATCCACGACTCCACCCAG
h/mCCL17	ACTTCAAGGGAGCCATTCCC	GCACAGTTACAAAAACGATGGC
h/m-FN1	GGCTTTGGCAGTGGTCATTTC	TCCCACTTCTCTCCGATCTTG
h/m-ARG1	ACATTGGCTTGCGAGACGTA	ATCACCTTGCCAATCCCCAG
m-Il1rn	TACCTGAGAAACAACCAGCTCAT	GTGGATGCCCAAGAACACACT
m-Ccrl2	ACTCCACTCCTCGGGCTTAT	GGATGCACGCAACAATACCA
m-Cxcl2	CACTCTCAAGGGCGGTCAAA	AGTTAGCCTTGCCTTTGTTCAG
m-Nlrp3	CTGCTCTGCAACCTCCAGAAA	CCAATGCGAGATCCTGACAAC
m-Siglecf	GGGATACCCAATCCAGGGTCAT	GGAAGGAGAGGGAGGCATAGT
m-Timp3	GGCCTCAATTACCGCTACCA	ATGCAGGCGTAGTGTTTGGA
m-Timp4	AAGGTAGTCCCTGCCAGCAAA	ACACCACAGAGGGAAGAGTCAA
m-Podxl	GAAGCCCACTACACACAAACC	GTGGAGACGGGCAATGTAGT
m-S100a9	CCTGGACACAAACCAGGACAA	GGTTGTTCTCATGCAGCTTCTC
m-Ifit2	TACACAGCAGTCATGAGTACAAC	GCTATCAGGTTCCAGGTGAAATG
m-Ifit3	AGCAGATCTTAACCTCCAGTAGCA	TATCCCTGCAACTGCCAAGAA
m-Cxcl12	GACGGTAAACCAGTCAGC	GCTTTCTCCAGGTACTCTTG
m-Cxcl13	ACCCAACCCACATCCTTGTT	GGGTTGTCACTAAATGCCTGTTC
m-Mrc1	AACCACCACTGACTACGACAAA	AATCTCTCGCTTCCCTCAAAGTG
m-Ccl2	ACCAGCAAGATGATCCCAATGA	GTCAGCACAGACCTCTCTCTT
m-Rn18s	TGGCCAACGGTCTAGACAAC	ACACGAAGGCCCCAAAAGTG
m-Il1b	TGAAATGCCACCTTTTGACA	TTCTCCACAGCCACAATGAG
m-Tnf	GTCTACTGAACTTCGGGGTGA	GGTCTGGGCCATAGAACTGA

## Sheet: Table S2
Gene sets positively enriched in cardiac neutrophils from MSC-transplanted animals										Gene sets negatively enriched in cardiac neutrophils from MSC-transplanted animals
Pathways	SIZE	ES	NES	NOM p-val	FDR q-val	FWER p-val	RANK AT MAX	GenRatio		Pathways	SIZE	ES	NES	NOM p-val	FDR q-val	FWER p-val	RANK AT MAX	GeneRatio
HALLMARK_TNFA_SIGNALING_VIA_NFKB	193	0.874017	2.63505	0	0	0	1546	0.5		HALLMARK_MYOGENESIS	193	-0.60329	-1.53728	0	0.0372558	0.0905	3408	0.4
HALLMARK_INFLAMMATORY_RESPONSE	193	0.73016	2.2112	0	0	0	1852	0.3		HALLMARK_APICAL_SURFACE	42	-0.670617	-1.43869	0.0311836	0.0926109	0.3825	3642	0.31
HALLMARK_INTERFERON_GAMMA_RESPONSE	184	0.721167	2.1829	0	0	0	2325	0.23		HALLMARK_UV_RESPONSE_DN	143	-0.536152	-1.33488	0.0385757	0.224909	0.83	3305	0.22
HALLMARK_IL6_JAK_STAT3_SIGNALING	84	0.751572	2.05093	0	0	0	2116	0.37		HALLMARK_KRAS_SIGNALING_DN	159	-0.518459	-1.30731	0.0435821	0.22512	0.907	4422	0.35
HALLMARK_ALLOGRAFT_REJECTION	184	0.640556	1.94249	0	0	0	2151	0.27
HALLMARK_INTERFERON_ALPHA_RESPONSE	93	0.68129	1.89814	0	0.000236111	0.0005	2116	0.12
HALLMARK_APOPTOSIS	156	0.632551	1.87323	0	0.00042316	0.001	1528	0.23
HALLMARK_MYC_TARGETS_V1	187	0.611171	1.85524	0	0.000547348	0.001	6098	0.55
HALLMARK_MTORC1_SIGNALING	195	0.607263	1.8291	0	0.000604588	0.0015	4157	0.34
HALLMARK_CHOLESTEROL_HOMEOSTASIS	70	0.679909	1.80474	0.00202429	0.00107032	0.003	3559	0.37
HALLMARK_REACTIVE_OXYGEN_SPECIES_PATHWAY	47	0.700646	1.73483	0.0018315	0.00346066	0.0105	2910	0.4
HALLMARK_UV_RESPONSE_UP	147	0.576039	1.70871	0	0.00418934	0.0135	2241	0.23
HALLMARK_IL2_STAT5_SIGNALING	198	0.55473	1.69312	0	0.00486684	0.017	2682	0.23
HALLMARK_UNFOLDED_PROTEIN_RESPONSE	110	0.58948	1.66264	0.004914	0.0065146	0.0245	5504	0.37
HALLMARK_P53_PATHWAY	198	0.537421	1.63558	0	0.0084382	0.034	2114	0.21
HALLMARK_DNA_REPAIR	142	0.547576	1.60366	0	0.0109217	0.0455	5205	0.44
HALLMARK_G2M_CHECKPOINT	194	0.509956	1.55427	0.00369004	0.0175539	0.0765	3961	0.27
HALLMARK_MYC_TARGETS_V2	57	0.595553	1.52983	0.0171756	0.0206181	0.095	2598	0.16
HALLMARK_HYPOXIA	193	0.504283	1.5276	0.00369004	0.0196224	0.0955	1943	0.21
HALLMARK_E2F_TARGETS	199	0.501685	1.52531	0.00362319	0.018784	0.0965	6261	0.45
HALLMARK_COMPLEMENT	179	0.511925	1.5231	0	0.0182188	0.0985	2562	0.27
HALLMARK_NOTCH_SIGNALING	32	0.641278	1.50554	0.0330033	0.0202027	0.114	4319	0.44
HALLMARK_OXIDATIVE_PHOSPHORYLATION	156	0.494253	1.47612	0.00694444	0.0246248	0.144	3858	0.24
HALLMARK_PEROXISOME	87	0.524425	1.45508	0.0141509	0.0278848	0.1655	4825	0.34
HALLMARK_PROTEIN_SECRETION	94	0.519863	1.4443	0.0229592	0.0286376	0.1745	4706	0.36
HALLMARK_KRAS_SIGNALING_UP	192	0.440885	1.32862	0.0236487	0.0663985	0.379	1546	0.17

## Sheet: Table S3
Gene sets positively enriched in cardiac neutrophils from MSC-transplanted animals										Gene sets negatively enriched in cardiac neutrophils from MSC-transplanted animals
Pathways	SIZE	ES	NES	NOM p-val	FDR q-val	FWER p-val	RANK AT MAX	GenRatio		Pathways	SIZE	ES	NES	NOM p-val	FDR q-val	FWER p-val	RANK AT MAX	GeneRatio
HALLMARK_E2F_TARGETS	199	0.63524	1.82701	0	0.0701108	0.011	4252	0.39		HALLMARK_INTERFERON_ALPHA_RESPONSE	93	-0.839266	-1.47738	0.000518941	0.0480174	0.0595	2135	0.38
HALLMARK_TGF_BETA_SIGNALING	52	0.703419	1.82158	0.00581395	0.0377771	0.012	1073	0.19		HALLMARK_COAGULATION	129	-0.765655	-1.35751	0.00762195	0.312573	0.5475	1101	0.16
HALLMARK_MYC_TARGETS_V1	187	0.586099	1.60737	0	0.0841911	0.038	3939	0.44		HALLMARK_INTERFERON_GAMMA_RESPONSE	184	-0.714221	-1.26971	0.0281974	0.595371	0.9595	2482	0.25
										HALLMARK_KRAS_SIGNALING_UP	190	-0.704233	-1.24496	0.0481686	0.653568	0.987	2107	0.14
										HALLMARK_ESTROGEN_RESPONSE_LATE	184	-0.704954	-1.24456	0.0432813	0.547873	0.987	1962	0.12
